# Supplementary material for: Under five and infant mortality in Chile (1990-2016): Trends, disparities, and causes of death
Source: PLoS One. 2020 Sep 30;15(9):e0239974. doi: 10.1371/journal.pone.0239974 (PMC7526984; doi:10.1371/journal.pone.0239974)
Supplement: S1 Table — (XLSX) [file pone.0239974.s001.xlsx]

## Sheet: Opción1
		Table S1: Distribution of Infant deaths and live births according to independent variables, periods 1990-1993 and 2014-2016
		Variables	Categories	Infant deaths (0-12 months)		Live Births
				1990-1993	2014-1016	1990-1993	2014-2016
		Total		N=13,509	N=5,137	N=855,687	N=727,416
				%	%	%	%
		Sex	Male	55.7332	54.1951	51.2284	50.9647
			Female	44.2668	44.598	48.7716	49.0353
			Indeterminate	0	1.20693	0	0.00782997
		Birth weight	Extremely low < 1000	12.4362	36.13	0.273348	0.472907
			Very low (>0 1000 gr < 1500)	10.5559	10.3952	0.518881	0.634163
			Low (>=1500 grs < 2500)	18.7727	19.5445	4.83845	5.1474
			Normal >= 2500	45.7695	32.9764	93.8217	93.5388
			Missing value	12.4658	0.953864	0.54763	0.206759
		Gestational age (weeks)	Extremely preterm (<28)	9.54179	31.2634	0.19423	0.34162
			Very preterm (28-31)	10.7632	11.2517	0.602323	0.814802
			Moderate to late preterm (32-36)	17.0257	18.3181	4.69751	6.82883
			Full term (> =37)	44.5111	34.5532	93.8113	91.7087
			Missing value	18.1583	4.61359	0.694647	0.306015
		Mother's age	< 20 years	19.1946	13.0621	13.7671	10.6717
			20 - 39	77.7852	78.9955	84.1343	85.1979
			40 + years	2.93878	7.86451	2.09469	4.10508
			Missing value	0.0814272	0.0778665	0.00397342	0.025295
		Mother's occupational	Inactive	83.2704	56.3558	81.0919	50.7844
			Active	11.9846	42.5346	18.5852	48.7336
			Missing value	4.74498	1.1096	0.322898	0.48198
		Mother's marital status	Single	55.4297	29.5503	64.5227	42.3648
			Married	44.5703	70.4497	35.4766	57.5536
			Missing value	0	0	0.000701191	0.0816589
		Mother's schooling	1-7 years	22.637	3.1594	22.637	3.1594
			8-11 years	35.8251	18.7407	35.8251	18.7407
			12 years	27.0905	39.8722	27.0905	39.8722
			13 or more	14.0146	38.0198	14.0146	38.0198
			Missing value	0.432752	0.207859	0.432752	0.207859
