# Supplementary material for: Under five and infant mortality in Chile (1990-2016): Trends, disparities, and causes of death
Source: PLoS One. 2020 Sep 30;15(9):e0239974. doi: 10.1371/journal.pone.0239974 (PMC7526984; doi:10.1371/journal.pone.0239974)
Supplement: S2 Table — (XLSX) [file pone.0239974.s002.xlsx]

## Sheet: S2 Table
	S2 Table. Under five mortality rate and its components Chile 1990-2016
	Year		Number of deaths					live births N		Rate per 1,000 live births
		< 5 years	1-4 year	0-12 months	< 7 days	7-27 days	28-364 days		< 5 years	1-4 year	0-12 months	< 7 days	7-27 days	28-364 days
	1990	5813	898	4915	2078	530	2307	292145	19.8977	3.07382	16.8238	7.11291	1.81417	7.89676
	1991	5208	823	4385	1902	458	2025	284482	18.307	2.89298	15.414	6.68584	1.60994	7.1182
	1992	5063	854	4209	1791	463	1955	279060	18.1431	3.06027	15.0828	6.41797	1.65914	7.00566
	1993	4515	723	3792	1551	456	1785	275828	16.3689	2.6212	13.7477	5.62307	1.6532	6.47142
	1994	4112	657	3455	1497	475	1483	273775	15.0196	2.39978	12.6199	5.46799	1.735	5.41686
	1995	3863	756	3107	1289	406	1412	265932	14.5263	2.84283	11.6834	4.8471	1.52671	5.30963
	1996	3661	566	3095	1343	400	1352	264793	13.8259	2.13752	11.6884	5.07189	1.51061	5.10588
	1997	3261	529	2732	1240	329	1163	259995	12.5425	2.03465	10.5079	4.76932	1.26541	4.47316
	1998	3382	589	2793	1231	383	1179	257133	13.1527	2.29064	10.8621	4.78741	1.4895	4.58518
	1999	3116	461	2655	1178	370	1107	250610	12.4337	1.83951	10.5942	4.70053	1.4764	4.41722
	2000	2777	441	2336	1139	328	869	248893	11.1574	1.77185	9.38556	4.57626	1.31784	3.49146
	2001	2650	491	2159	959	331	869	246116	10.7673	1.99499	8.77229	3.89654	1.34489	3.53086
	2002	2413	449	1964	940	309	715	238981	10.097	1.87881	8.21823	3.93337	1.29299	2.99187
	2003	2331	396	1935	937	275	723	234486	9.94089	1.6888	8.25209	3.99597	1.17278	3.08334
	2004	2422	388	2034	1004	301	729	230352	10.5143	1.68438	8.82996	4.35855	1.3067	3.16472
	2005	2250	339	1911	1009	245	657	230831	9.74739	1.46861	8.27878	4.37116	1.06138	2.84624
	2006	2186	347	1839	995	254	590	231383	9.44754	1.49968	7.94786	4.30023	1.09775	2.54988
	2007	2318	309	2009	1049	307	653	240569	9.63549	1.28445	8.35103	4.3605	1.27614	2.7144
	2008	2252	304	1948	1122	247	579	246581	9.1329	1.23286	7.90004	4.55023	1.0017	2.34811
	2009	2315	318	1997	1065	294	638	252240	9.17777	1.2607	7.91706	4.22217	1.16556	2.52934
	2010	2174	312	1862	988	295	579	250643	8.67369	1.2448	7.42889	3.94186	1.17697	2.31006
	2011	2188	280	1908	1068	278	562	247358	8.84548	1.13196	7.71352	4.31763	1.12388	2.27201
	2012	2108	296	1812	1034	273	505	243635	8.65229	1.21493	7.43736	4.24405	1.12053	2.07277
	2013	1977	285	1692	1014	239	439	242005	8.16925	1.17766	6.99159	4.19	0.987583	1.81401
	2014	2108	283	1825	1045	266	514	250997	8.39851	1.1275	7.271	4.1634	1.05977	2.04783
	2015	1937	254	1683	985	265	433	244670	7.91679	1.03813	6.87865	4.02583	1.08309	1.76973
	2016	1879	250	1629	956	257	416	231749	8.10791	1.07875	7.02916	4.12515	1.10896	1.79505
