# Supplementary material for: Under five and infant mortality in Chile (1990-2016): Trends, disparities, and causes of death
Source: PLoS One. 2020 Sep 30;15(9):e0239974. doi: 10.1371/journal.pone.0239974 (PMC7526984; doi:10.1371/journal.pone.0239974)
Supplement: S3 Table — (XLSX) [file pone.0239974.s003.xlsx]

## Sheet: S3 Table
	S3 Table. Infant mortality rate trend according to birth weigth, Chile 1990-2016
	Year	Deaths in children aged 0-12 months, distributed by birth weight							Live births distributed by birth weight							Infant mortality rate according to birth weight
		Extremely low birth weight <1,000 gr	Very low birth weight 1,000-1,499 gr	Low birth weight 1,500-2,499 gr	Normal birth weight >2,500 gr	Missing	Total deaths		Extremely low birth weight <1,000 gr	Very low birth weight 1,000-1,499 gr	Low birth weight 1,500-2,499 gr	Normal weight >2,500 gr	Missing	Total live births		Extremely low birth weight <1,000 gr	Very low birth weight 1,000-1,499 gr	Low birth weight 1,500-2,499 gr	Normal birth weight >2,500 gr	Missing	IMR
	1990	569	524	939	2181	702	4915		793	1493	14446	273024	2389	292145		717.528	350.971	65.0007	7.98831	-	16.8238
	1991	588	450	791	1965	591	4385		776	1475	13782	267195	1254	284482		757.732	305.085	57.3937	7.35418	-	15.414
	1992	523	452	806	2037	391	4209		770	1472	13174	262601	1043	279060		679.221	307.065	61.1811	7.75702	-	15.0828
	1993	532	409	696	1797	358	3792		737	1371	12362	260551	807	275828		721.845	298.322	56.3016	6.89692	-	13.7477
	1994	601	360	602	1624	268	3455		835	1258	11326	259696	660	273775		719.76	286.169	53.152	6.25347	-	12.6199
	1995	498	359	574	1392	284	3107		717	1278	11206	252047	684	265932		694.561	280.908	51.2226	5.52278	-	11.6834
	1996	570	327	542	1392	264	3095		810	1358	11286	250750	589	264793		703.704	240.795	48.0241	5.55135	-	11.6884
	1997	512	305	506	1180	229	2732		787	1331	11044	246331	502	259995		650.572	229.151	45.8167	4.7903	-	10.5079
	1998	493	313	498	1353	136	2793		781	1407	11604	242978	363	257133		631.242	222.459	42.9162	5.56841	-	10.8621
	1999	531	273	531	1216	104	2655		837	1451	11538	236458	326	250610		634.409	188.146	46.0218	5.14256	-	10.5942
	2000	546	233	422	1019	116	2336		853	1365	10919	235521	235	248893		640.094	170.696	38.6482	4.32658	-	9.38556
	2001	519	207	384	894	155	2159		856	1294	10825	232934	207	246116		606.308	159.969	35.4734	3.838	-	8.77229
	2002	481	180	370	893	40	1964		877	1342	10773	225811	178	238981		548.461	134.128	34.3451	3.95463	-	8.21823
	2003	522	169	401	834	9	1935		968	1356	10767	221082	313	234486		539.256	124.631	37.2434	3.77236	-	8.25209
	2004	574	206	381	873	0	2034		948	1282	10782	216786	554	230352		605.485	160.686	35.3367	4.02701	-	8.82996
	2005	588	175	370	776	2	1911		1019	1270	10343	217816	383	230831		577.036	137.795	35.773	3.56264	-	8.27878
	2006	610	167	327	735	0	1839		1110	1480	10823	217896	74	231383		549.55	112.838	30.2134	3.37317	-	7.94786
	2007	663	192	364	786	4	2009		1119	1346	11375	226214	515	240569		592.493	142.645	32	3.47459	-	8.35103
	2008	654	187	376	729	2	1948		1144	1465	12003	231769	200	246581		571.678	127.645	31.3255	3.14537	-	7.90004
	2009	653	190	370	784	0	1997		1140	1448	12358	236789	505	252240		572.807	131.215	29.9401	3.31096	-	7.91706
	2010	619	176	351	715	1	1862		1076	1482	12113	235596	376	250643		575.279	118.758	28.9771	3.03486	-	7.42889
	2011	672	171	362	686	17	1908		1173	1451	12089	232270	375	247358		572.89	117.85	29.9446	2.95346	-	7.71352
	2012	655	157	356	635	9	1812		1182	1439	11930	228718	366	243635		554.146	109.104	29.8407	2.77634	-	7.43736
	2013	605	156	336	585	10	1692		1119	1551	12223	226713	399	242005		540.661	100.58	27.4892	2.58035	-	6.99159
	2014	654	188	349	607	27	1825		1201	1643	12632	235008	513	250997		544.546	114.425	27.6282	2.58289	-	7.271
	2015	637	173	338	523	12	1683		1170	1531	12674	228839	456	244670		544.444	112.998	26.6688	2.28545	-	6.87865
	2016	565	173	317	565	9	1629		1069	1439	12137	216569	535	231749		528.531	120.222	26.1185	2.60887	-	7.02916
