# Supplementary material for: Under five and infant mortality in Chile (1990-2016): Trends, disparities, and causes of death
Source: PLoS One. 2020 Sep 30;15(9):e0239974. doi: 10.1371/journal.pone.0239974 (PMC7526984; doi:10.1371/journal.pone.0239974)
Supplement: S4 Table — (XLSX) [file pone.0239974.s004.xlsx]

## Sheet: Gestational age
	S4. Table. Infant mortality rate according to gestational age, Chile 1990-2016
	Year	Deaths in children aged 0-12 months, distributed by gestational age							Live births distributed by gestational age							IMR per 1000 live births
		Extremely preterm (< 28 weeks)	Very preterm (28-31 weeks)	Moderate lo late preterm (32-36 weeks)	Full term > 36 weeks	Missing	Total deaths		Extremely preterm (< 28 weeks)	Very preterm (28-31 weeks)	Moderate lo late preterm (32-36 weeks)	Full term > 36 weeks	Missing	Total live births		Extremely preterm (< 28 weeks)	Very preterm (28-31 weeks)	Moderate lo late preterm (32-36 weeks)	Full term > 36 weeks	Missing	Total live births
	1990	547	534	774	2164	896	4915		793	1758	13547	273484	2563	292145		689.786	303.754	57.1344	7.91271	349.59	16.8238
	1991	575	459	742	1870	739	4385		803	1655	13192	267364	1468	284482		716.065	277.341	56.2462	6.99421	503.406	15.414
	1992	487	461	784	1979	498	4209		714	1741	13457	261883	1265	279060		682.073	264.79	58.2596	7.55681	393.676	15.0828
	1993	504	404	677	1792	415	3792		732	1621	11960	260470	1045	275828		688.525	249.229	56.6054	6.87987	397.129	13.7477
	1994	544	397	559	1644	311	3455		772	1563	11258	259353	829	273775		704.663	253.999	49.6536	6.33885	375.151	12.6199
	1995	461	356	559	1398	333	3107		690	1490	11544	251353	855	265932		668.116	238.926	48.4234	5.5619	389.474	11.6834
	1996	542	321	518	1395	319	3095		793	1518	11873	249864	745	264793		683.48	211.462	43.6284	5.58304	428.188	11.6884
	1997	487	337	493	1186	229	2732		729	1522	11600	245506	638	259995		668.038	221.419	42.5	4.83084	358.934	10.5079
	1998	481	340	498	1337	137	2793		740	1529	12292	242087	485	257133		650	222.368	40.5142	5.52281	282.474	10.8621
	1999	515	299	514	1220	107	2655		745	1601	12423	235366	475	250610		691.275	186.758	41.3749	5.18342	225.263	10.5942
	2000	504	290	428	998	116	2336		743	1561	12541	233589	459	248893		678.331	185.778	34.1281	4.27246	252.723	9.38556
	2001	458	249	382	892	178	2159		785	1489	12597	230914	331	246116		583.439	167.226	30.3247	3.86291	537.764	8.77229
	2002	450	210	392	872	40	1964		807	1577	12689	223675	233	238981		557.621	133.164	30.8929	3.89851	171.674	8.21823
	2003	484	214	377	851	9	1935		874	1580	12820	218864	348	234486		553.776	135.443	29.4072	3.88826	25.8621	8.25209
	2004	549	226	366	893	0	2034		939	1499	13502	213970	442	230352		584.665	150.767	27.1071	4.17348	0	8.82996
	2005	558	218	349	784	2	1911		947	1553	13352	214596	383	230831		589.229	140.373	26.1384	3.65338	5.22193	8.27878
	2006	586	208	320	725	0	1839		1068	1740	13780	214721	74	231383		548.689	119.54	23.2221	3.37647	0	7.94786
	2007	639	220	358	788	4	2009		1077	1719	14267	222991	515	240569		593.315	127.981	25.0929	3.53377	7.76699	8.35103
	2008	648	207	352	739	2	1948		1113	1786	15527	227955	200	246581		582.21	115.901	22.6702	3.24187	10	7.90004
	2009	661	175	365	796	0	1997		1142	1821	15235	233537	505	252240		578.809	96.101	23.958	3.40845	0	7.91706
	2010	628	187	324	722	1	1862		1094	1861	15216	232097	375	250643		574.04	100.484	21.2934	3.11077	2.66667	7.42889
	2011	662	181	355	693	17	1908		1159	1875	15159	228793	372	247358		571.182	96.5333	23.4184	3.02894	45.6989	7.71352
	2012	647	191	317	648	9	1812		1120	1867	15838	224444	366	243635		577.679	102.303	20.0152	2.88713	24.5902	7.43736
	2013	594	170	317	601	10	1692		1082	1992	15683	222849	399	242005		548.983	85.3414	20.213	2.69689	25.0627	6.99159
	2014	631	208	334	631	21	1825		1165	2021	16713	230626	472	250997		541.631	102.919	19.9844	2.73603	44.4915	7.271
	2015	621	187	304	559	12	1683		1124	1954	16741	224395	456	244670		552.491	95.7011	18.159	2.49114	26.3158	6.87865
	2016	552	183	303	585	6	1629		1003	1952	16220	212083	491	231749		550.349	93.75	18.6806	2.75835	12.22	7.02916
