# Supplementary material for: Under five and infant mortality in Chile (1990-2016): Trends, disparities, and causes of death
Source: PLoS One. 2020 Sep 30;15(9):e0239974. doi: 10.1371/journal.pone.0239974 (PMC7526984; doi:10.1371/journal.pone.0239974)
Supplement: S5 Table — (XLSX) [file pone.0239974.s005.xlsx]

## Sheet: Maternal factors
	S5. Table. Infant mortality trend according to maternal factors: age, occupational activity and marital status
	Year	Deaths in children aged 0-12 months, distributed by mother's age						Live births, distributed by mother's age						Infant mortality rate according to mother's age per 1,000 live births							Deaths in children aged 0-12 months, distributed by mother's occupational activity					Live births distributed by mother's occupational activity					IMR according to mother's ocupational activity				Deaths in children aged 0-12 months, distributed by mother's marital status					Live Births distributed by mother's marital status					IMR according to mother's marital status per 1,000 live births
		< 20 years	20-39 years	40 and more	Missing	Total deaths		< 20 years	20-39 years	40 and more	Missing	Total live births		< 20 years	20-39 years	40 and more	total	MRR <20/ 20-39	MRR >40/ 20-40		Inactive	Active	Missing	Total deaths		Inactive	Active	Missing	Total deaths		Inactive	Active	MRR inactive/active		Married	Single	Missing	Total deaths		Married	Single	Missing	Total deaths		Married	Single	MRR single/ married
	1990	965	3825	124	1	4915		40285	246087	5773	0	292145		23.9543	15.5433	21.4793	16.8238	1.54114	1.3819		4002	588	325	4915		238556	51908	1681	292145		16.7759	11.3277	1.48096		2782	2133	0	4915		192007	100132	6	292145		14.4891	21.3019	1.47021
	1991	818	3433	134	0	4385		39030	239341	6097	14	284482		20.9582	14.3436	21.978	15.414	1.46116	1.53226		3568	542	275	4385		231150	52793	539	284482		15.4359	10.2665	1.50352		2402	1983	0	4385		183749	100733	0	284482		13.0722	19.6857	1.50592
	1992	810	3250	139	10	4209		38488	234498	6054	20	279060		21.0455	13.8594	22.96	15.0828	1.5185	1.65664		3679	489	41	4209		224187	54329	544	279060		16.4104	9.00072	1.82323		2304	1905	0	4209		176356	102704	0	279060		13.0645	18.5484	1.41976
	1993	706	2929	154	3	3792		38409	230999	6414	6	275828		18.3811	12.6797	24.01	13.7477	1.44965	1.89357		3283	480	29	3792		219163	56080	585	275828		14.9797	8.5592	1.75013		2052	1738	2	3792		170898	104930	0	275828		12.0072	16.5634	1.37946
	1994	608	2718	129	0	3455		38848	228628	6299	0	273775		15.6507	11.8883	20.4794	12.6199	1.31648	1.72265		2731	487	237	3455		214871	58308	596	273775		12.71	8.3522	1.52175		1808	1642	5	3455		166728	107047	0	273775		10.844	15.3391	1.41452
	1995	615	2381	111	0	3107		38885	220553	6494	0	265932		15.8159	10.7956	17.0927	11.6834	1.46503	1.5833		2448	464	195	3107		204571	60772	589	265932		11.9665	7.6351	1.5673		1678	1425	4	3107		158291	107641	0	265932		10.6007	13.2385	1.24882
	1996	591	2395	108	1	3095		39701	218502	6590	0	264793		14.8863	10.961	16.3885	11.6884	1.35811	1.49516		2440	480	175	3095		201097	63230	466	264793		12.1334	7.59133	1.59833		1579	1511	5	3095		153718	111075	0	264793		10.2721	13.6034	1.32431
	1997	494	2136	102	0	2732		40737	212520	6738	0	259995		12.1266	10.0508	15.138	10.5079	1.20653	1.50615		2080	494	158	2732		195625	63941	429	259995		10.6326	7.72587	1.37623		1387	1343	2	2732		146564	113431	0	259995		9.46344	11.8398	1.25111
	1998	555	2137	101	0	2793		41535	208718	6879	1	257133		13.3622	10.2387	14.6824	10.8621	1.30507	1.43401		2116	511	166	2793		190221	66347	565	257133		11.1239	7.70193	1.4443		1395	1397	1	2793		139430	117703	0	257133		10.005	11.8689	1.18629
	1999	526	2009	120	0	2655		40431	203181	6997	1	250610		13.0098	9.88774	17.1502	10.5942	1.31575	1.73449		2016	508	131	2655		183822	66191	597	250610		10.9671	7.67476	1.42899		1312	1340	3	2655		131202	119407	1	250610		9.99985	11.2221	1.12223
	2000	453	1722	137	24	2336		40312	201099	7482	0	248893		11.2373	8.56295	18.3106	9.38556	1.31232	2.13835		1801	503	32	2336		181480	66893	520	248893		9.92396	7.51947	1.31977		1087	1249	0	2336		127255	121638	0	248893		8.5419	10.2682	1.20209
	2001	420	1606	133	0	2159		39884	198424	7804	4	246116		10.5305	8.09378	17.0425	8.77229	1.30107	2.10563		1697	431	31	2159		178120	67485	511	246116		9.52728	6.3866	1.49176		1014	1145	0	2159		121535	124581	0	246116		8.34328	9.19081	1.10158
	2002	383	1478	102	1	1964		37618	193214	8149	0	238981		10.1813	7.64955	12.5169	8.21823	1.33097	1.63629		1525	424	15	1964		170626	67808	547	238981		8.93768	6.25295	1.42935		900	1063	1	1964		114197	124784	0	238981		7.88112	8.51872	1.0809
	2003	350	1442	134	9	1935		34832	191198	8456	0	234486		10.0482	7.54192	15.8467	8.25209	1.33232	2.10115		1499	425	11	1935		164548	69477	461	234486		9.1098	6.11713	1.48923		863	1072	0	1935		108368	126118	0	234486		7.96361	8.49998	1.06735
	2004	348	1534	146	6	2034		34412	187317	8542	81	230352		10.1128	8.18933	17.092	8.82996	1.23487	2.08711		1575	439	20	2034		159760	70143	449	230352		9.85854	6.25864	1.57519		923	1111	0	2034		101485	128867	0	230352		9.09494	8.62129	0.947922
	2005	358	1423	121	9	1911		36078	186149	8604	0	230831		9.92294	7.64441	14.0632	8.27878	1.29806	1.83967		1417	482	12	1911		158823	71463	545	230831		8.92188	6.74475	1.32279		823	1087	1	1911		95919	134912	0	230831		8.58016	8.0571	0.939039
	2006	364	1371	102	2	1839		37773	184800	8809	1	231383		9.63651	7.41883	11.5791	7.94786	1.29893	1.56077		1309	530	0	1839		154427	76192	764	231383		8.4765	6.95611	1.21857		713	1125	1	1839		89843	141540	0	231383		7.93607	7.94828	1.00154
	2007	377	1512	119	1	2009		39595	192143	8725	106	240569		9.5214	7.86914	13.639	8.35103	1.20997	1.73322		1446	549	14	2009		157653	82295	621	240569		9.17204	6.67112	1.37489		728	1281	0	2009		88662	151907	0	240569		8.21096	8.43279	1.02702
	2008	385	1421	142	0	1948		40927	196878	8743	33	246581		9.40699	7.21767	16.2416	7.90004	1.30333	2.25025		1378	557	13	1948		155913	90191	477	246581		8.83826	6.17578	1.43112		700	1248	0	1948		86096	160485	0	246581		8.13046	7.77643	0.956456
	2009	388	1485	120	4	1997		40702	202448	9025	65	252240		9.5327	7.33522	13.2964	7.91706	1.29958	1.81268		1383	604	10	1997		155966	95402	872	252240		8.86732	6.3311	1.4006		670	1327	0	1997		82351	169887	2	252240		8.13591	7.81107	0.960074
	2010	321	1407	132	2	1862		39010	202648	8931	54	250643		8.22866	6.94307	14.78	7.42889	1.18516	2.12874		1230	614	18	1862		152511	97608	524	250643		8.06499	6.29047	1.2821		585	1277	0	1862		79058	171585	0	250643		7.39963	7.44238	1.00578
	2011	327	1436	140	5	1908		37025	201085	9199	49	247358		8.83187	7.14126	15.219	7.71352	1.23674	2.13114		1279	627	2	1908		145711	101119	528	247358		8.77765	6.20062	1.41561		604	1299	5	1908		76017	171293	48	247358		7.94559	7.5835	0.954428
	2012	315	1372	123	2	1812		35184	199498	8923	30	243635		8.95293	6.87726	13.7846	7.43736	1.30182	2.00437		1073	717	22	1812		136728	106373	534	243635		7.8477	6.74043	1.16427		561	1251	0	1812		72403	171232	0	243635		7.7483	7.30588	0.942901
	2013	246	1327	119	0	1692		32408	200277	9274	46	242005		7.59072	6.62582	12.8316	6.99159	1.14563	1.9366		981	693	18	1692		130808	110346	851	242005		7.49954	6.28025	1.19415		523	1169	0	1692		70003	172002	0	242005		7.47111	6.79643	0.909695
	2014	251	1443	130	1	1825		30306	210830	9804	57	250997		8.28219	6.84438	13.2599	7.271	1.21007	1.93734		1098	712	15	1825		132158	118218	621	250997		8.30824	6.02277	1.37947		572	1253	0	1825		70541	180456	0	250997		8.10876	6.94352	0.856299
	2015	222	1327	133	1	1683		26152	208401	10047	70	244670		8.48883	6.36753	13.2378	6.87865	1.33314	2.07895		895	758	30	1683		122389	120124	2157	244670		7.31275	6.31015	1.15889		471	1212	0	1683		69645	175020	5	244670		6.76287	6.92492	1.02396
	2016	198	1288	141	2	1629		21170	200512	10010	57	231749		9.35286	6.42356	14.0859	7.02916	1.45603	2.19285		902	715	12	1629		114867	116154	728	231749		7.85256	6.15562	1.27567		475	1154	0	1629		63178	167982	589	231749		7.51844	6.86978	0.913725
	MRR: Mortality rate ratio
