# Supplementary material for: Under five and infant mortality in Chile (1990-2016): Trends, disparities, and causes of death
Source: PLoS One. 2020 Sep 30;15(9):e0239974. doi: 10.1371/journal.pone.0239974 (PMC7526984; doi:10.1371/journal.pone.0239974)
Supplement: S6 Table — (XLSX) [file pone.0239974.s006.xlsx]

## Sheet: Mother's schooling
	S6 Table. Infant mortality according to mother's schooling, Chile 1990-2016
	Year	Deaths in children aged 0-12 months, distributed by maternal education							Live births distributed by maternal education							IMR per 1,000 live births
		1-7 years	8-11 years	12 years	13 and more	Missing	Total deaths		1-7 years	8-11 years	12 years	13 and more	Missing	Total live births		1-7 years	8-11 years	12 years	13 and more	IMR	MRR 1-7/13+
	1990	1646	1680	950	313	326	4915		69534	105274	78080	37825	1432	292145		23.6719	15.9584	12.167	8.27495	16.8238	2.86067
	1991	1355	1534	902	319	275	4385		64262	101923	77420	39640	1237	284482		21.0856	15.0506	11.6507	8.04743	15.414	2.62016
	1992	1283	1506	840	328	252	4209		59906	99354	76310	42456	1034	279060		21.4169	15.1579	11.0077	7.72565	15.0828	2.77218
	1993	1134	1324	769	335	230	3792		55949	97756	76972	44088	1063	275828		20.2685	13.5439	9.99065	7.59844	13.7477	2.66745
	1994	915	1205	775	320	240	3455		52629	96502	77411	46210	1023	273775		17.3859	12.4868	10.0115	6.92491	12.6199	2.51063
	1995	835	1082	722	279	189	3107		48875	92135	76846	47021	1055	265932		17.0844	11.7436	9.39541	5.93352	11.6834	2.8793
	1996	796	1089	747	291	172	3095		45347	91385	78142	48891	1028	264793		17.5535	11.9166	9.55952	5.95202	11.6884	2.94917
	1997	618	947	682	330	155	2732		43087	89189	77211	49601	907	259995		14.3431	10.6179	8.83294	6.65309	10.5079	2.15585
	1998	605	978	744	303	163	2793		40400	87811	77152	50867	903	257133		14.9752	11.1376	9.6433	5.95671	10.8621	2.51401
	1999	537	995	691	306	126	2655		36823	84034	77751	51332	670	250610		14.5833	11.8404	8.88735	5.96119	10.5942	2.44637
	2000	396	855	745	314	26	2336		30815	84900	81611	51418	149	248893		12.8509	10.0707	9.12867	6.10681	9.38556	2.10435
	2001	389	790	684	274	22	2159		30150	80434	82615	52867	50	246116		12.9022	9.82172	8.27937	5.18282	8.77229	2.48941
	2002	348	685	652	264	15	1964		28078	74860	83096	52868	79	238981		12.394	9.15041	7.84635	4.99357	8.21823	2.482
	2003	293	671	675	286	10	1935		25166	71194	83685	54228	213	234486		11.6427	9.42495	8.06596	5.27403	8.25209	2.20755
	2004	305	682	703	321	23	2034		22785	67967	84279	54861	460	230352		13.386	10.0343	8.34134	5.85115	8.82996	2.28775
	2005	229	639	717	318	8	1911		20779	67020	86279	56366	387	230831		11.0207	9.53447	8.31025	5.6417	8.27878	1.95344
	2006	215	603	715	306	0	1839		18854	65009	88450	58535	535	231383		11.4034	9.27564	8.08366	5.22764	7.94786	2.18137
	2007	238	654	750	354	13	2009		17256	66267	94604	61879	563	240569		13.7923	9.86917	7.92778	5.72084	8.35103	2.41089
	2008	171	635	789	343	10	1948		15342	67065	98556	65444	174	246581		11.1459	9.46843	8.0056	5.24112	7.90004	2.12662
	2009	176	596	805	416	4	1997		14792	65398	103140	68381	529	252240		11.8983	9.11343	7.80493	6.08356	7.91706	1.95582
	2010	141	545	743	418	15	1862		11923	62485	103497	72376	362	250643		11.8259	8.72209	7.17895	5.7754	7.42889	2.04763
	2011	136	551	814	405	2	1908		11753	58952	101134	75133	386	247358		11.5715	9.34659	8.04873	5.39044	7.71352	2.14667
	2012	103	491	727	471	20	1812		9831	55599	98777	79045	383	243635		10.4771	8.83109	7.36001	5.95863	7.43736	1.7583
	2013	101	418	697	476	0	1692		9168	51783	97322	83321	411	242005		11.0166	8.07215	7.16179	5.71285	6.99159	1.92839
	2014	105	443	764	501	12	1825		8491	50560	100615	90847	484	250997		12.366	8.76187	7.5933	5.51477	7.271	2.24235
	2015	75	391	687	518	12	1683		7691	45703	98204	92581	491	244670		9.75166	8.55524	6.99564	5.5951	6.87865	1.74289
	2016	73	382	661	508	5	1629		6800	40060	91218	93134	537	231749		10.7353	9.5357	7.24638	5.45451	7.02916	1.96815
	MRR: Mortality Rate Ratio
